# Supplementary material for: Neutrophil Maturation, Reactivity and Granularity Research Parameters to Characterize and Differentiate Convalescent Patients from Active SARS-CoV-2 Infection
Source: Cells. 2021 Sep 6;10(9):2332. doi: 10.3390/cells10092332 (PMC8472477; doi:10.3390/cells10092332)
Supplement: Supplementary file 1 [file cells-10-02332-s001.zip]

Archive with 1 entries (1 files):
- cells-1345782-supplementary.pdf
